# Supplementary material for: Investigating Effects of Plasma Apolipoprotein E on Ischemic Heart Disease Using Mendelian Randomization Study
Source: Nutrients. 2021 Jun 28;13(7):2215. doi: 10.3390/nu13072215 (PMC8308265; doi:10.3390/nu13072215)
Supplement: Supplementary file 1 [file nutrients-13-02215-s001.zip]

Archive with 1 entries (1 files):
- nutrients-1201034-supplementary.pdf
